# Supplementary material for: Using an optimal set of features with a machine learning-based approach to predict effector proteins for Legionella pneumophila
Source: PLoS One. 2019 Jan 25;14(1):e0202312. doi: 10.1371/journal.pone.0202312 (PMC6347213; doi:10.1371/journal.pone.0202312)
Supplement: S1 Table — (XLSX) [file pone.0202312.s003.xlsx]

## Sheet: Sheet1
Set of 370 features selected for prediction of T4SS effectors
V5
V303
V246		TABLE GUIDE:
V113
W12		Features starting with V are elements of the PSSM composition vector. Their numbers are 1 through 400, the number of elements in the vector.
V143		Features starting with W are elements of the auto-covariance transformation of the PSSM vector. Their numbers are 1 through 160, the number of elements in the vector.
V49		Features consisting of one letter are elements of the 20-element amino acid composition vector; the letter is the abbreviation for the amino acid name.
V56		Features consisting of two letters are elements of the 400-element dipeptide composition vector; the 400 two-letter elements are all possible combinations of the 20 amino acids.
V15		Remaining features have self-explanatory names.
V205		For more details about each feature, see Table S1 in [17].
V397
V20		Different categories of features used for the three models in this paper:
W92
V232		Chemical features	Structural features	Compositional features	PSSM-related features
V158		Hydropathy_Avg	Homology_to_known_effectors	Amino acid composition vector (one letter)	PSSM composition vector (start w/ V)
V323		Hydropathy	Pepcoil_hitcount	Dipeptide composition vector (two letters)	Auto-covariance transform of PSSM vector (start w/ W)
V17		Hydropathy_C_Terminal	Pepcoil_length
V23		Polarity	Signal_peptide_probability
W113		Hydropathy_N_Terminal	Max_cleavage_site_probability
W11		Isoelectric_point	Length
V260		Molecular mass	Coiled_coil_presence
V156			Alpha_helix_secondary_structure
V369
V308
V227
V278
W91
W51
W44
V132
W43
V399
V43
V144
W52
V126
V136
V312
V41
V179
V2
W49
Homology_to_known_effectors
Hydropathy_Avg
V340
W25
V222
V8
K
V29
V385
V12
V226
W89
W41
V236
V306
V251
V76
V145
W27
V230
W68
V304
V221
V10
W115
V7
V33
V6
W10
W114
W9
V155
V395
V124
V381
G
V237
V
Hydropathy
V386
KE
V13
V279
V16
V392
V127
V149
V229
V224
V378
E
W140
W66
V228
W90
V393
W57
V307
V387
V14
W35
V154
W67
V253
V18
W137
V11
V57
W26
W142
W42
V159
V142
W139
V42
W18
W4
V280
V384
W65
V234
V48
V19
W138
W28
W34
V147
W116
V4
V9
V240
V121
V67
V231
V26
V160
EK
V286
N
A
V239
W19
V27
V388
V250
V274
AG
V60
V146
V225
W50
V271
Hydropathy_C_Terminal
V379
V141
V153
V223
W17
V383
V64
W1
V238
V374
V107
W122
V44
V63
W20
KK
V389
W148
V66
V51
W33
GG
V58
V125
W13
V152
V157
V398
W124
V31
V37
V62
V150
Pepcoil_hitcount
V61
W130
V50
R
VG
V382
V297
V35
V131
EE
V151
V130
W121
W93
Pepcoil_length
KD
V194
W36
DK
V3
KL
V55
V248
GL
S
V28
VI
W141
VV
V396
V254
V321
W58
GA
W108
NN
V128
V54
W88
V38
V25
W53
V275
W45
V137
GV
W145
V52
FF
V112
W132
V261
V242
V72
V241
D
V285
V68
V269
V252
W32
V284
LP
V21
W37
Signal_peptide_probability
Polarity
V348
AV
VR
W157
V293
V258
V39
KI
AR
V287
M
V266
V244
Molecular mass
NS
Max_cleavage_site_probability
V292
IA
LA
V346
V361
WQ
V45
PL
W129
LE
RA
Length
W24
V140
AW
V262
Isoelectric_point
V34
EL
V134
V288
FS
V277
LG
V371
V366
V394
W104
DS
V289
SS
V71
QV
SD
V53
V133
NL
V245
V59
V300
V257
V249
V214
TN
V377
V36
V75
GS
IK
V391
V350
V148
VW
AA
Coiled_coil_presence
V129
V122
V317
V301
F
V316
V69
V165
V400
V178
V256
V175
V65
V174
V77
V70
V243
V168
V259
V167
Alpha_helix_secondary_structure
V247
V74
MA
V79
V73
Hydropathy_N_Terminal
V233
V80
MG
V78
V200
YL
V185
V196
V195
V183
V184
V192
V188
V182
V198
V181
