# Supplementary material for: Using an optimal set of features with a machine learning-based approach to predict effector proteins for Legionella pneumophila
Source: PLoS One. 2019 Jan 25;14(1):e0202312. doi: 10.1371/journal.pone.0202312 (PMC6347213; doi:10.1371/journal.pone.0202312)
Supplement: S2 Table — (XLSX) [file pone.0202312.s004.xlsx]

## Sheet: Sheet1
Predicted effectors by Model 1										Group 1	Group 2	Group 3
lpg0008										lpg0008	lpg0016	lpg0066
lpg0012										lpg0012	lpg0021	lpg0103
lpg0014										lpg0014	lpg0029	lpg0108
lpg0015										lpg0030	lpg0048	lpg0207
lpg0016										lpg0034	lpg0059	lpg0214
lpg0021										lpg0035	lpg0075	lpg0220
lpg0029										lpg0038	lpg0082	lpg0236
lpg0030										lpg0041	lpg0107	lpg0251
lpg0034										lpg0045	lpg0109	lpg0257
lpg0035		The predicted effectors are categorized into three groups								lpg0046	lpg0159	lpg0267
lpg0038		based on the number of models that predicted them.								lpg0054	lpg0163	lpg0331
lpg0041		The effectors in Group 1 were predicted by all three models, the effectors in Group 2								lpg0062	lpg0164	lpg0348
lpg0045		were predicted by two models, and the effectors in Group 3 just by Model 1.								lpg0064	lpg0170	lpg0350
lpg0046		We believe the effectors in Group 1 are most likely to be effectors, in Group 2 next								lpg0080	lpg0174	lpg0389
lpg0048		most likely, and so on.								lpg0081	lpg0193	lpg0406
lpg0054		(Also, known non-effectors are removed from the prediction set)								lpg0086	lpg0226	lpg0430
lpg0059										lpg0090	lpg0235	lpg0450
lpg0062										lpg0096	lpg0259	lpg0465
lpg0064										lpg0110	lpg0264	lpg0478
lpg0066										lpg0112	lpg0268	lpg0480
lpg0075										lpg0126	lpg0307	lpg0546
lpg0080										lpg0130	lpg0434	lpg0594
lpg0081										lpg0135	lpg0452	lpg0677
lpg0082										lpg0140	lpg0498	lpg0722
lpg0086										lpg0145	lpg0516	lpg0726
lpg0090										lpg0147	lpg0518	lpg0735
lpg0092										lpg0149	lpg0522	lpg0743
lpg0096										lpg0150	lpg0526	lpg0793
lpg0103										lpg0151	lpg0537	lpg0884
lpg0107										lpg0154	lpg0539	lpg0912
lpg0108										lpg0160	lpg0574	lpg0993
lpg0109										lpg0165	lpg0579	lpg1011
lpg0110										lpg0168	lpg0581	lpg1014
lpg0112										lpg0171	lpg0613	lpg1036
lpg0126										lpg0172	lpg0633	lpg1038
lpg0130										lpg0181	lpg0670	lpg1076
lpg0135										lpg0182	lpg0736	lpg1079
lpg0140										lpg0191	lpg0740	lpg1239
lpg0145										lpg0192	lpg0742	lpg1252
lpg0147										lpg0195	lpg0748	lpg1281
lpg0149										lpg0196	lpg0764	lpg1365
lpg0150										lpg0198	lpg0767	lpg1386
lpg0151										lpg0208	lpg0819	lpg1396
lpg0154										lpg0209	lpg0830	lpg1464
lpg0156										lpg0210	lpg0852	lpg1514
lpg0159										lpg0227	lpg0878	lpg1525
lpg0160										lpg0229	lpg0895	lpg1549
lpg0163										lpg0234	lpg0896	lpg1572
lpg0164										lpg0240	lpg0902	lpg1579
lpg0165										lpg0246	lpg0930	lpg1661
lpg0168										lpg0254	lpg0980	lpg1665
lpg0170										lpg0260	lpg0987	lpg1679
lpg0171										lpg0266	lpg0991	lpg1681
lpg0172										lpg0275	lpg1004	lpg1713
lpg0174										lpg0276	lpg1033	lpg1738
lpg0181										lpg0284	lpg1045	lpg1780
lpg0182										lpg0285	lpg1047	lpg1807
lpg0191										lpg0290	lpg1055	lpg1899
lpg0192										lpg0292	lpg1060	lpg1902
lpg0193										lpg0294	lpg1082	lpg1920
lpg0195										lpg0364	lpg1091	lpg1932
lpg0196										lpg0365	lpg1099	lpg2049
lpg0198										lpg0375	lpg1103	lpg2103
lpg0207										lpg0376	lpg1113	lpg2130
lpg0208										lpg0390	lpg1126	lpg2132
lpg0209										lpg0393	lpg1129	lpg2146
lpg0210										lpg0401	lpg1133	lpg2161
lpg0214										lpg0402	lpg1184	lpg2165
lpg0220										lpg0403	lpg1212	lpg2181
lpg0226										lpg0405	lpg1234	lpg2196
lpg0227										lpg0410	lpg1244	lpg2203
lpg0229										lpg0415	lpg1258	lpg2212
lpg0230										lpg0422	lpg1262	lpg2233
lpg0234										lpg0436	lpg1269	lpg2260
lpg0235										lpg0437	lpg1289	lpg2264
lpg0236										lpg0439	lpg1298	lpg2329
lpg0240										lpg0440	lpg1310	lpg2332
lpg0246										lpg0446	lpg1311	lpg2334
lpg0251										lpg0458	lpg1329	lpg2378
lpg0254										lpg0473	lpg1339	lpg2393
lpg0257										lpg0483	lpg1343	lpg2394
lpg0259										lpg0502	lpg1357	lpg2397
lpg0260										lpg0514	lpg1490	lpg2417
lpg0264										lpg0515	lpg1493	lpg2418
lpg0266										lpg0519	lpg1501	lpg2437
lpg0267										lpg0541	lpg1518	lpg2502
lpg0268										lpg0556	lpg1561	lpg2521
lpg0275										lpg0563	lpg1593	lpg2565
lpg0276										lpg0564	lpg1594	lpg2604
lpg0284										lpg0582	lpg1627	lpg2623
lpg0285										lpg0591	lpg1628	lpg2628
lpg0290										lpg0620	lpg1635	lpg2644
lpg0292										lpg0621	lpg1644	lpg2649
lpg0294										lpg0634	lpg1648	lpg2660
lpg0307										lpg0642	lpg1668	lpg2674
lpg0331										lpg0645	lpg1710	lpg2712
lpg0348										lpg0666	lpg1715	lpg2728
lpg0350										lpg0675	lpg1739	lpg2807
lpg0364										lpg0693	lpg1820	lpg2812
lpg0365										lpg0695	lpg1873	lpg2814
lpg0375										lpg0696	lpg1876	lpg2853
lpg0376										lpg0716	lpg1892	lpg2854
lpg0389										lpg0733	lpg1900	lpg2936
lpg0390										lpg0763	lpg1973	lpg2983
lpg0393										lpg0765	lpg1979	lpg2990
lpg0401										lpg0770	lpg1980	lpg2999
lpg0402										lpg0771	lpg1982	lpg3005
lpg0403										lpg0788	lpg2017
lpg0405										lpg0796	lpg2042
lpg0406										lpg0828	lpg2044
lpg0410										lpg0854	lpg2108
lpg0415										lpg0893	lpg2109
lpg0422										lpg0898	lpg2113
lpg0430										lpg0900	lpg2125
lpg0434										lpg0906	lpg2127
lpg0436										lpg0907	lpg2137
lpg0437										lpg0908	lpg2169
lpg0439										lpg0921	lpg2176
lpg0440										lpg0926	lpg2186
lpg0444										lpg0928	lpg2188
lpg0446										lpg0934	lpg2213
lpg0450										lpg0940	lpg2218
lpg0452										lpg0944	lpg2255
lpg0458										lpg0945	lpg2305
lpg0465										lpg0963	lpg2313
lpg0473										lpg0967	lpg2315
lpg0478										lpg0968	lpg2319
lpg0480										lpg0969	lpg2359
lpg0483										lpg0973	lpg2373
lpg0498										lpg0974	lpg2379
lpg0502										lpg0976	lpg2386
lpg0514										lpg0982	lpg2401
lpg0515										lpg0989	lpg2405
lpg0516										lpg1001	lpg2410
lpg0518										lpg1030	lpg2426
lpg0519										lpg1061	lpg2441
lpg0522										lpg1062	lpg2445
lpg0526										lpg1065	lpg2458
lpg0537										lpg1066	lpg2493
lpg0539										lpg1073	lpg2544
lpg0541										lpg1075	lpg2560
lpg0546										lpg1078	lpg2569
lpg0556										lpg1083	lpg2578
lpg0563										lpg1101	lpg2586
lpg0564										lpg1102	lpg2622
lpg0574										lpg1104	lpg2626
lpg0579										lpg1106	lpg2642
lpg0581										lpg1108	lpg2675
lpg0582										lpg1109	lpg2682
lpg0591										lpg1110	lpg2749
lpg0594										lpg1111	lpg2758
lpg0613										lpg1120	lpg2815
lpg0620										lpg1121	lpg2827
lpg0621										lpg1124	lpg2846
lpg0633										lpg1135	lpg2849
lpg0634										lpg1137	lpg2851
lpg0642										lpg1144	lpg2885
lpg0645										lpg1145	lpg2904
lpg0666										lpg1147	lpg2909
lpg0670										lpg1148	lpg2925
lpg0675										lpg1151	lpg2938
lpg0677										lpg1152	lpg2939
lpg0693										lpg1154	lpg2942
lpg0695										lpg1158	lpg2953
lpg0696										lpg1166	lpg2958
lpg0716										lpg1171	lpg2978
lpg0722										lpg1183	lpg2979
lpg0726										lpg1227
lpg0733										lpg1238
lpg0735										lpg1243
lpg0736										lpg1261
lpg0740										lpg1263
lpg0742										lpg1265
lpg0743										lpg1268
lpg0744										lpg1270
lpg0748										lpg1273
lpg0763										lpg1279
lpg0764										lpg1290
lpg0765										lpg1299
lpg0767										lpg1309
lpg0770										lpg1312
lpg0771										lpg1316
lpg0788										lpg1317
lpg0793										lpg1325
lpg0796										lpg1326
lpg0819										lpg1327
lpg0828										lpg1328
lpg0830										lpg1354
lpg0852										lpg1355
lpg0854										lpg1356
lpg0855										lpg1368
lpg0878										lpg1387
lpg0884										lpg1408
lpg0893										lpg1426
lpg0895										lpg1436
lpg0896										lpg1448
lpg0898										lpg1449
lpg0900										lpg1453
lpg0902										lpg1455
lpg0906										lpg1476
lpg0907										lpg1481
lpg0908										lpg1483
lpg0912										lpg1484
lpg0921										lpg1488
lpg0926										lpg1489
lpg0928										lpg1491
lpg0930										lpg1494
lpg0934										lpg1496
lpg0940										lpg1498
lpg0944										lpg1499
lpg0945										lpg1520
lpg0963										lpg1526
lpg0967										lpg1551
lpg0968										lpg1563
lpg0969										lpg1578
lpg0973										lpg1588
lpg0974										lpg1598
lpg0976										lpg1602
lpg0980										lpg1613
lpg0982										lpg1617
lpg0987										lpg1621
lpg0989										lpg1625
lpg0991										lpg1639
lpg0993										lpg1642
lpg1001										lpg1654
lpg1004										lpg1660
lpg1011										lpg1663
lpg1014										lpg1666
lpg1030										lpg1667
lpg1033										lpg1670
lpg1036										lpg1671
lpg1038										lpg1683
lpg1045										lpg1684
lpg1047										lpg1685
lpg1055										lpg1687
lpg1060										lpg1688
lpg1061										lpg1689
lpg1062										lpg1692
lpg1065										lpg1695
lpg1066										lpg1701
lpg1073										lpg1702
lpg1075										lpg1716
lpg1076										lpg1717
lpg1078										lpg1718
lpg1079										lpg1751
lpg1082										lpg1752
lpg1083										lpg1758
lpg1091										lpg1776
lpg1099										lpg1779
lpg1101										lpg1793
lpg1102										lpg1797
lpg1103										lpg1798
lpg1104										lpg1803
lpg1106										lpg1817
lpg1108										lpg1822
lpg1109										lpg1836
lpg1110										lpg1851
lpg1111										lpg1884
lpg1113										lpg1888
lpg1120										lpg1890
lpg1121										lpg1895
lpg1124										lpg1907
lpg1126										lpg1909
lpg1129										lpg1924
lpg1133										lpg1925
lpg1135										lpg1930
lpg1137										lpg1931
lpg1144										lpg1933
lpg1145										lpg1943
lpg1147										lpg1947
lpg1148										lpg1948
lpg1151										lpg1949
lpg1152										lpg1950
lpg1154										lpg1953
lpg1158										lpg1957
lpg1166										lpg1958
lpg1171										lpg1959
lpg1172										lpg1960
lpg1183										lpg1961
lpg1184										lpg1962
lpg1212										lpg1963
lpg1227										lpg1964
lpg1234										lpg1965
lpg1238										lpg1966
lpg1239										lpg1968
lpg1243										lpg1969
lpg1244										lpg1972
lpg1252										lpg1975
lpg1258										lpg1976
lpg1261										lpg1978
lpg1262										lpg1981
lpg1263										lpg1983
lpg1265										lpg1986
lpg1268										lpg1990
lpg1269										lpg1995
lpg1270										lpg1996
lpg1273										lpg2048
lpg1279										lpg2050
lpg1281										lpg2060
lpg1284										lpg2072
lpg1289										lpg2073
lpg1290										lpg2076
lpg1298										lpg2106
lpg1299										lpg2112
lpg1309										lpg2115
lpg1310										lpg2128
lpg1311										lpg2129
lpg1312										lpg2131
lpg1316										lpg2143
lpg1317										lpg2144
lpg1325										lpg2147
lpg1326										lpg2148
lpg1327										lpg2149
lpg1328										lpg2150
lpg1329										lpg2151
lpg1339										lpg2153
lpg1343										lpg2154
lpg1354										lpg2155
lpg1355										lpg2156
lpg1356										lpg2157
lpg1357										lpg2160
lpg1365										lpg2164
lpg1368										lpg2166
lpg1386										lpg2168
lpg1387										lpg2171
lpg1396										lpg2190
lpg1408										lpg2199
lpg1426										lpg2200
lpg1436										lpg2206
lpg1448										lpg2215
lpg1449										lpg2216
lpg1453										lpg2220
lpg1455										lpg2222
lpg1464										lpg2223
lpg1469										lpg2224
lpg1476										lpg2239
lpg1481										lpg2244
lpg1483										lpg2248
lpg1484										lpg2257
lpg1488										lpg2266
lpg1489										lpg2269
lpg1490										lpg2271
lpg1491										lpg2283
lpg1493										lpg2298
lpg1494										lpg2300
lpg1496										lpg2311
lpg1497										lpg2317
lpg1498										lpg2322
lpg1499										lpg2327
lpg1501										lpg2328
lpg1514										lpg2344
lpg1518										lpg2351
lpg1520										lpg2364
lpg1525										lpg2370
lpg1526										lpg2371
lpg1549										lpg2372
lpg1551										lpg2374
lpg1561										lpg2375
lpg1563										lpg2380
lpg1572										lpg2382
lpg1578										lpg2385
lpg1579										lpg2391
lpg1588										lpg2392
lpg1593										lpg2395
lpg1594										lpg2400
lpg1598										lpg2403
lpg1602										lpg2406
lpg1613										lpg2407
lpg1617										lpg2409
lpg1621										lpg2411
lpg1625										lpg2416
lpg1627										lpg2420
lpg1628										lpg2422
lpg1635										lpg2423
lpg1639										lpg2424
lpg1642										lpg2425
lpg1644										lpg2433
lpg1648										lpg2434
lpg1654										lpg2443
lpg1660										lpg2444
lpg1661										lpg2446
lpg1663										lpg2452
lpg1665										lpg2453
lpg1666										lpg2455
lpg1667										lpg2456
lpg1668										lpg2459
lpg1670										lpg2460
lpg1671										lpg2461
lpg1679										lpg2462
lpg1681										lpg2464
lpg1683										lpg2465
lpg1684										lpg2482
lpg1685										lpg2490
lpg1687										lpg2498
lpg1688										lpg2504
lpg1689										lpg2505
lpg1692										lpg2507
lpg1695										lpg2508
lpg1701										lpg2509
lpg1702										lpg2510
lpg1710										lpg2511
lpg1713										lpg2519
lpg1715										lpg2520
lpg1716										lpg2523
lpg1717										lpg2524
lpg1718										lpg2525
lpg1738										lpg2526
lpg1739										lpg2527
lpg1751										lpg2529
lpg1752										lpg2538
lpg1758										lpg2539
lpg1776										lpg2541
lpg1779										lpg2543
lpg1780										lpg2546
lpg1793										lpg2552
lpg1797										lpg2555
lpg1798										lpg2556
lpg1803										lpg2557
lpg1807										lpg2568
lpg1817										lpg2571
lpg1820										lpg2572
lpg1822										lpg2577
lpg1836										lpg2579
lpg1851										lpg2584
lpg1873										lpg2588
lpg1876										lpg2591
lpg1884										lpg2598
lpg1888										lpg2602
lpg1890										lpg2603
lpg1892										lpg2633
lpg1895										lpg2637
lpg1899										lpg2638
lpg1900										lpg2639
lpg1902										lpg2640
lpg1907										lpg2692
lpg1909										lpg2694
lpg1920										lpg2718
lpg1924										lpg2720
lpg1925										lpg2724
lpg1930										lpg2737
lpg1931										lpg2744
lpg1932										lpg2745
lpg1933										lpg2759
lpg1943										lpg2761
lpg1947										lpg2762
lpg1948										lpg2793
lpg1949										lpg2803
lpg1950										lpg2804
lpg1953										lpg2806
lpg1957										lpg2813
lpg1958										lpg2826
lpg1959										lpg2828
lpg1960										lpg2829
lpg1961										lpg2830
lpg1962										lpg2831
lpg1963										lpg2832
lpg1964										lpg2844
lpg1965										lpg2862
lpg1966										lpg2874
lpg1968										lpg2879
lpg1969										lpg2884
lpg1972										lpg2888
lpg1973										lpg2902
lpg1975										lpg2907
lpg1976										lpg2912
lpg1978										lpg2916
lpg1979										lpg2948
lpg1980										lpg2952
lpg1981										lpg2959
lpg1982										lpg2975
lpg1983										lpg2976
lpg1986										lpg3000
lpg1990
lpg1995
lpg1996
lpg2017
lpg2042
lpg2044
lpg2048
lpg2049
lpg2050
lpg2060
lpg2072
lpg2073
lpg2076
lpg2077
lpg2084
lpg2103
lpg2106
lpg2108
lpg2109
lpg2112
lpg2113
lpg2115
lpg2125
lpg2127
lpg2128
lpg2129
lpg2130
lpg2131
lpg2132
lpg2137
lpg2143
lpg2144
lpg2146
lpg2147
lpg2148
lpg2149
lpg2150
lpg2151
lpg2153
lpg2154
lpg2155
lpg2156
lpg2157
lpg2160
lpg2161
lpg2164
lpg2165
lpg2166
lpg2168
lpg2169
lpg2171
lpg2176
lpg2181
lpg2186
lpg2188
lpg2190
lpg2196
lpg2199
lpg2200
lpg2203
lpg2206
lpg2212
lpg2213
lpg2215
lpg2216
lpg2218
lpg2220
lpg2222
lpg2223
lpg2224
lpg2233
lpg2239
lpg2244
lpg2248
lpg2255
lpg2257
lpg2260
lpg2264
lpg2266
lpg2269
lpg2271
lpg2283
lpg2298
lpg2300
lpg2305
lpg2311
lpg2313
lpg2315
lpg2317
lpg2319
lpg2322
lpg2327
lpg2328
lpg2329
lpg2332
lpg2334
lpg2344
lpg2351
lpg2359
lpg2364
lpg2370
lpg2371
lpg2372
lpg2373
lpg2374
lpg2375
lpg2378
lpg2379
lpg2380
lpg2382
lpg2385
lpg2386
lpg2391
lpg2392
lpg2393
lpg2394
lpg2395
lpg2397
lpg2400
lpg2401
lpg2403
lpg2405
lpg2406
lpg2407
lpg2409
lpg2410
lpg2411
lpg2416
lpg2417
lpg2418
lpg2420
lpg2422
lpg2423
lpg2424
lpg2425
lpg2426
lpg2433
lpg2434
lpg2437
lpg2441
lpg2443
lpg2444
lpg2445
lpg2446
lpg2452
lpg2453
lpg2455
lpg2456
lpg2458
lpg2459
lpg2460
lpg2461
lpg2462
lpg2464
lpg2465
lpg2482
lpg2490
lpg2493
lpg2498
lpg2502
lpg2504
lpg2505
lpg2507
lpg2508
lpg2509
lpg2510
lpg2511
lpg2519
lpg2520
lpg2521
lpg2523
lpg2524
lpg2525
lpg2526
lpg2527
lpg2529
lpg2538
lpg2539
lpg2541
lpg2543
lpg2544
lpg2546
lpg2552
lpg2555
lpg2556
lpg2557
lpg2560
lpg2565
lpg2568
lpg2569
lpg2571
lpg2572
lpg2577
lpg2578
lpg2579
lpg2584
lpg2586
lpg2588
lpg2591
lpg2598
lpg2602
lpg2603
lpg2604
lpg2622
lpg2623
lpg2626
lpg2628
lpg2633
lpg2637
lpg2638
lpg2639
lpg2640
lpg2642
lpg2644
lpg2649
lpg2660
lpg2674
lpg2675
lpg2682
lpg2692
lpg2694
lpg2712
lpg2718
lpg2720
lpg2724
lpg2728
lpg2737
lpg2744
lpg2745
lpg2749
lpg2758
lpg2759
lpg2761
lpg2762
lpg2793
lpg2803
lpg2804
lpg2806
lpg2807
lpg2812
lpg2813
lpg2814
lpg2815
lpg2826
lpg2827
lpg2828
lpg2829
lpg2830
lpg2831
lpg2832
lpg2844
lpg2846
lpg2848
lpg2849
lpg2851
lpg2853
lpg2854
lpg2862
lpg2874
lpg2879
lpg2884
lpg2885
lpg2888
lpg2902
lpg2904
lpg2907
lpg2909
lpg2912
lpg2916
lpg2925
lpg2936
lpg2938
lpg2939
lpg2942
lpg2948
lpg2952
lpg2953
lpg2958
lpg2959
lpg2975
lpg2976
lpg2978
lpg2979
lpg2983
lpg2990
lpg2999
lpg3000
lpg3005
